# Supplementary material for: Ustekinumab in Ulcerative Colitis: A Real-Life Effectiveness Study Across Multiple Belgian Centers (SULTAN)
Source: J Clin Med. 2025 Sep 16;14(18):6506. doi: 10.3390/jcm14186506 (PMC12471188; doi:10.3390/jcm14186506)
Supplement: Supplementary file 1 [file jcm-14-06506-s001.zip]

Archive with 1 entries (1 files):
- jcm-3773350-supplementary.pdf
